# Supplementary material for: Precision Breast Cancer Medicine: Early Stage Triple Negative Breast Cancer—A Review of Molecular Characterisation, Therapeutic Targets and Future Trends
Source: Front Oncol. 2022 Aug 8;12:866889. doi: 10.3389/fonc.2022.866889 (PMC9393396; doi:10.3389/fonc.2022.866889)
Supplement: Supplementary file 1 [file Table_1.xlsx]

## Sheet: Supplementary_table1
Supplementary Table 1 (Table S1). Other TNBC Classification Methods
Classifier	Methods	Input	Subtype	Biomarker value	Ref.
Stirzaker et al. 2015	Unsupervised cluster analysis	Genome-wide DNA methylation profiling (MBDCap-Seq)	Cluster 1 - high-risk	Prognostic	50
			Cluster 2 - medium risk
			Cluster 3 - low risk
Masuda et al. 2017	k-means and hierarchical consensus clustering analysis	Reverse-phase protein array (RPPA) analysis	RPPA -2 clusters: Inflammation and hormonal-related (I/H), DNA damage related subtype	Prognostic	51
			RPPA - 5 clusters
	Similarity network fusion (SNF)-based integrative clustering	Gene expression, miRNA expression, and copy number variation	SNF cluster 1	Prognostic	52
Chiu et al. 2018			SNF cluster 2
			SNF cluster 3
Quist et al. 2018	CONEXIC algorithm.	Copy number and gene expression	MC1 to MC6	Prognostic and predictive (MC6)	53
	Four-gene decision tree signature
Jézéquel et al 2019	Fuzzy clustering	Gene expression employing DNA chips	C1 - apocrine cluster	Prognostic	54
			C2 - basal like (protumourigenic)
			C3 - basal-like (adaptive immune response)
Wang et al. 2020	Non-smooth NMF (nsNMF)	Gene expression - microarray to define alternative polyadenylation	LAR	Prognostic	55
			MLIA
			BL
			S
Gong et al. 2021	k-means clustering, consensus clustering and NbClust testing	Gene expression / Metabolic pathway analysis	MPS1 - Lipogenic subtype	Prognostic and predictive (cell lines)	56
			MPS2 - Glycogenic subtype
			MPS3 - Mixed subtype

## Sheet: Supplementary_table2
Supplementary Table 2 (Table S2). Major neoadjuvant and adjuvant clinical trials evaluating nab-paclitaxel in patients with stage I-III TNBC
Trial	Phase	Disease Setting	TNBC sample size	Treatment regimen	Primary endpoint	Results ( TNBC subgroup)	Ref.
GeparSepto	3	Previously untreated unilateral or bilateral primary BC	276	Nab-paclitaxel (150 mg/m2/week) vs paclitaxel (80 mg/m2/week) followed by EC	pCR	pCR 48.2% vs 26. 3% (p < 0.001)	72
ETNA	3	Early-stage Her2- negative BC	219	Nab-paclitaxel (125 mg/m2 weekly for 3 weeks followed by a week break) vs paclitaxel (90 mg/m2 weekly for 3 weeks followed by a week break) followed by standard EC, AC or FEC	pCR	pCR 41.3% vs 37.3%; (OR 0.85 95% CI 0.49 - 1.45)	73
WSG-ADAPT-TN	2-3	Early-stage TNBC	336	Nab-paclitaxel plus carboplatin vs. Nab-paclitaxel plus gemcitabine	pCR	pCR 45.9% vs 28.7% (p < 0.001) 3y EFS: 97% vs. 85.5%, (p=.16) 3y OS: 100% vs. 97.5%, p 0.08	74

## Sheet: Supplementary_table3
Supplementary Table 3 (Table S3). Major incomplete clinical trials with results pending involving DDR agents in patients with stage I-III TNBC
Trial	Phase	Disease Setting	Estimated enrollment	Treatment	Primary
					endpoint
Olaparib
NCT03150576 (PARTNER)	2 and 3	Neoadjuvant TNBC +/or gBRCAm positive	527	Paclitaxel + carboplatin +/- Olaparib then EC	pCR
NCT03594396 (MEDIOLA)	1 and 2	Stage 2-3 TNBC	54	Olaparib + Durvalumab then NACT	Changes of tumour biology
NCT03740893 (PHOENIX)	2	Post-NACT high residual disease(RD)	81	AZD6738 or Olaparib or Durvalumab	Signal of anti-tumour biological activity within RD tissue
NCT02849496	2	Locally advanced or metastatic BRCA mutant non-HER2-positive BC	81	Olaparib as monotherapy and + Atezolizumab	PFS
NCT02227082	1	Locally advanced or metastatic	7	Olaparib + radiotherapy	Incidence of dose limiting toxicities
NCT02898207	1	Locally advanced or metastatic TNBC	40	Olaparib and HSP90 inhibitor Onalespib (AT13387)	Maximum tolerated dose
NCT02208375	1 and 2	Recurrent TNBC	159	Olaparib + Vistusertib (AZD2014) or Olaparib +Capivasertib (AZD5363)	Maximum tolerated dose
NCT03162627	1	Recurrent TNBC with Ras pathway alterations	90	Olaparib + Selumetinib	Maximum Tolerated Dose
NCT03742245	1	Relapsed or refractory TNBC	28	Olaparib + Vorinostat	Maximum Tolerated Dose
NCT01116648	1 and 2	Recurrent TNBC	155	Olaparib + Cediranib	Dose Limiting Toxicities, PFS at Maximum Tolerated Dose
NCT02484404	1 and 2	Recurrent TNBC	384	Combinations of Olaparib, Cediranib and Durvalumab	Recommended phase 2 dose
Talazoparib
NCT03330405	2	Locally advanced TNBC	226	Talazoparib + Avelumab	Dose limiting toxicity and overall response
Niraparib
NCT03329937	1	Neoadjuvant HER2-negative, BRCA-mutant BC	21	Niraparib	Tumour Response Measured by Breast MRI
NCT04584255	2	Neoadjuvant, BRCA Mutated Breast Cancer,	62	Niraparib + Dostarlimab	Change in TILs within each arm and pCR
NCT03945721 (UNITY)	1	Adjuvant	20	Niraparib + Radiotherapy	Maximum tolerated dose
Rucaparib
NCT01074970	2	Adjuvant, TNBC with an incomplete response to NACT	135	Rucaparib + cisplatin	2 year DFS
NCT03542175	1	Adjuvant, TNBC with an incomplete response to NACT	30	Rucaparib + Radiotherapy	Maximum tolerated dose

## Sheet: Supplementary_table4
Supplementary Table 4 (Table S4). Trials with pending results of cancer vaccines against non-metastatic TNBC.
Trial	Phase	Treatment Population	Intervention	Ref.
Completed trials
NCT02348320	1	Non metastatic TNBC with residual invasive breast cancer after NACT	Personalized Polyepitope DNA Vaccine
NCT02593227	2	Stage IIb-III TNBC	Folate receptor alpha peptide vaccine with GM-CSF following oral cyclophosphamide
NCT00986609	1	Stage I-III TNBC	MUC-1 peptide vaccine
NCT00640861	1	Stage II-III TNBC	MUC-1 peptide vaccine
NCT02018458	1	Locally advanced TNBC	Cyclin B1/WT-1/CEF -loaded dendritic-cell vaccination
Ongoing trials
NCT03802604 (PROMETEO)	1	Non metastatic TNBC	T- VEC combined with Atezolizumab
NCT04674306	1	Non metastatic TNBC	α-lactalbumin vaccine	225
NCT02938442	2	Non metastatic TNBC	P10s-PADRE vaccine ( carbohydrate-mimetic peptide) with standard neoadjuvant chemotherapy	-
NCT03199040	1	Stage II-III TNBC	Neoantigen DNA vaccine with or without durvalumab following standard therapy	-
NCT03012100	2	Non metastatic TNBC	Folate receptor alpha peptide vaccine with GM-CSF with or without cyclophosphamide used as a priming treatment	-
NCT02826434	1b	Stage II-III TNBC	PVX-410, a tetra-peptide vaccine including XBP1 and CD138 with durvalumab	226

## Sheet: Supplementary_table5
Supplementary Table 5 (Table S5). Ongoing trials with pending results with targeted treatments in early TNBC.
Targeted pathway	Trial	Phase	Disease Setting	Sample size	Treatment	Primary
						endpoint
PIK3CA/AKT/MTOR	NCT04216472	2	Neoadjuvant, PIK3CA or PTEN alterations	62	Apelisib + nab-paclitaxel	pCR
AR	NCT02676986	2	Neoadjuvant	55	Enzalutamide	Change in Ki67
	NCT02689427	2	Neoadjuvant	37	Enzalutamide + weekly paclitaxel	pCR and RCB index
	NCT02750358	2	Adjuvant	50	Enzalutamide 1 year	Treatment discontinuation rate
	NCT04215003 (FUSCC)	1, 2	Neoadjuvant	20	Rezvilutamide + dalpiciclib	pCR
HER2	NCT03812393 (FACT-2)	2	Neoadjuvant, TNBC with enhanced HER2 signalling	27	Neratinib then weekly paclitaxel and carboplatin + neratinib	Patients ≥ 20% response to neratinib and pCR
VEGF	NCT03735082	2	Neoadjuvant	29	Apatinib + paclitaxel and carbopatin	pCR
	NCT03243838	1, 2	Neoadjuvant	40	Apatinib + docetaxel/carboplatin	pCR
	NCT04914390	2	Neoadjuvant	32	Anlotinib* + tislelizumab + doxorubicin or epirubicin + albumin-bound paclitaxel	pCR
	NCT04877821 NeoSACT	2	Neoadjuvant	46	Anlotinib*+ sintilimab + chemotherapy	pCR
	NCT04975451	2	Neoadjuvant	30	Anlotinib* + docetaxel and carboplatin	pCR
EGFR	NCT02511847	2	Neoadjuvant	40	Afatinib + paclitaxel	pCR
FGFR	NCT04427293 (BRE-03)	1	Neoadjuvant	12	Lenvatinib + pembrolizumab	Infiltration of CD8+ TILs (CD45RA-/CD8+/FoxP3-)
RAS/MAPK	NCT02685657	2	Neoadjuvant	164	AC then selumetinib + docetaxel	pCR
JAK2/STAT3	NCT02876302	2	Neoadjuvant	23	Ruxolitinib + paclitaxel then AC	Effect om pStat3+ Expression
	NCT02041429	2	Neoadjuvant inflammatory TNBC		Ruxolitinib + paclitaxel then AC	Maximum Tolerated Dose
TROP2	NCT04230109 (NeoSTAR)	2	Neoadjuvant		Sacituzumab govitecan based therapy	pCR rate
	NCT04595565 (SASCIA)	3	Adjuvant, HER2-negative BC with residual disease	1200	Sacituzumab govitecan	Invasive disease free survival (iDFS)
	NCT04434040 (ASPRIA)	2	Adjuvant	40	Atezolizumab and sacituzumab govitecan	Undetectable circulating tumour cfDNA
TGF-β/Smad	NCT04248998 (BREAKFAST)	2	Neoadjuvant, stage I-III TNBC	90	Fasting-mimicking diet + chemotherapy +/- metformin	pCR rate
CDK4/6	NCT05067530 (CAREGIVER)	2	Neoadjuvant	126	Palbociclib vs paclitaxel vs palbociclib + paclitaxel vs carboplatin vs carboplatin + paclitaxel	Early metabolic response
	NCT03979508	2	Window pre surgery	100	NACT then abemaciclib then surgery	Change from CD8/FOXP3 ratio < 1.6 to >= 1.6
	NCT05112536	2	Neoadjuvant	30	Trilaciclib lead-in, followed by trilaciclib plus anthracycline/cyclophosphamide, then trilaciclib plus taxane	Immune-based mechanism of action
*Anlotinib is a non-selective RTK. Not only targeting VEGF
